# Supplementary material for: Fecal Microbiota Transplantation Improves Cognitive Function of a Mouse Model of Alzheimer's Disease
Source: CNS Neurosci Ther. 2025 Feb 17;31(2):e70259. doi: 10.1111/cns.70259 (PMC11831070; doi:10.1111/cns.70259)
Supplement: Supplementary file 1 — Appendix S1. [file CNS-31-e70259-s001.zip]

Archive with 2 entries (2 files):
- cns70259-sup-0002-DataS1.pdf
- cns70259-sup-0001-AppendixS1.docx
